# Supplementary material for: Nicotinamide mononucleotide adenylyltransferase promotes hypoxic survival by activating the mitochondrial unfolded protein response
Source: Cell Death Dis. 2016 Feb 25;7(2):e2113–. doi: 10.1038/cddis.2016.5 (PMC4849163; doi:10.1038/cddis.2016.5)
Supplement: Supplementary Table 1 [file cddis20165x8.xlsx]

## Sheet: Sheet1
Table S1. Phenotypic summary of strains used in the manuscript.
Strain name	copy number	fertility	hypoxic resistant	life span
gcIs29	Not tested	Low	Yes, moderate	Not tested
gcIs30 IV	828*	Normal	Yes, high	Long
gcIs31	672*	Normal	Yes, moderate	Normal
gcIs32	662*	Not tested	Yes, low	Not tested
gcIs33	1087*	Low	Yes, moderate	Not tested
gcIs34	623*	Not tested	Yes, low	Not tested
gcIs35	129*	Not tested	No	Not tested
gcIs36	726*	Not tested	Yes, moderate	Not tested
gcIs37	Not tested	Low	Yes, moderate	Not tested
gcIs38	684*	Normal	Yes, moderate	Normal
gcIs39	765*	Not tested	Yes, moderate	Not tested
gcIs40	1025*	Low	Yes, high	Long
gcIs41	1105*	Low	Yes, moderate	Normal
gcSi1	1	Normal	Yes, low	Normal
gcSi3	2	Not tested	Yes, low	Not tested
gcSi6	4	Not tested	Yes, low	Not tested
gcSi7	3	Not tested	Yes, low	Not tested
gcSi6 II;gcSi7 IV	7	Normal	Yes,moderate	Normal
* - estimated by qPCR
