# Supplementary material for: Nicotinamide mononucleotide adenylyltransferase promotes hypoxic survival by activating the mitochondrial unfolded protein response
Source: Cell Death Dis. 2016 Feb 25;7(2):e2113–. doi: 10.1038/cddis.2016.5 (PMC4849163; doi:10.1038/cddis.2016.5)
Supplement: Supplementary Table 2 [file cddis20165x9.xlsx]

## Sheet: Sheet1
Table S2. Detailed results for life span experiments.
Strain	Lifespan (days)		Number (assayed/total)	P value (ns-not significant)
	Mean	Median		(log rank test)
N2	17.1	20	48/65
N2	16.8	20	57/74
N2	18.5	21	44/56
gcIs40	26.7	25	51/67	<0.0001 vs N2
gcIs40	25.4	26	48/58	<0.0001 vs N2
gcIs40	26.4	28	51/66	<0.0001 vs N2
haf-1(tm843)	20	21	49/55	ns vs N2
haf-1(tm843)	20.4	21	56/62	ns vs N2
gcIs40;haf-1(tm843)	26.5	28	51/60	<0.0001 vs N2, ns vs gcIs40
gcIs40;haf-1(tm843)	24.9	26	52/64	<0.0001 vs N2, ns vs gcIs40
gcIs40;haf-1(tm843)	26	25	58/77	<0.0001 vs N2, ns vs gcIs40
N2	19.5	22	52/70
N2	18.4	19	38/55
gcIs35	20.9	22	48/67	ns vs N2
gcIs35	19.1	18	48/72	ns vs N2
N2	16.3	17	74/75
zdIs5, DMSO	20.3	17	51/60	ns vs N2
zdIs5, Taxol	18.3	17	45/46	ns vs N2, ns vs DMSO
Data grouped by concurrent trials
